# Supplementary material for: Prediction of dinucleotide-specific RNA-binding sites in proteins
Source: BMC Bioinformatics. 2011 Nov 30;12(Suppl 13):S5. doi: 10.1186/1471-2105-12-S13-S5 (PMC3278845; doi:10.1186/1471-2105-12-S13-S5)
Supplement: Additional file 1 — Various RNA-binding proteins. Zipped file, which contains lists of various RNA-binding proteins in text format (Table S1). [file 1471-2105-12-S13-S5-S1.xls]

## Sheet: Chi-sqared-values
Chi squared values are computed as (O-E)^2/E, where O is the observed number of contacts and E is the number of contacts expected by random docking, keeping the total number of contacts as see in the complex. Negative sign indicates that observed number of contacts is less than the expected.
Chi squared values for residue-dinucleotide contacts in all RNA-binding ptoteins
Res	AA	AC	AG	AU	CA	CC	CG	CU	GA	GC	GG	GU	UA	UC	UG	UU
ALA	-64.8941	0.933517	-8.60906	-6.76465	-1.78665	1.4745	-25.1475	-1.03743	-9.27446	-15.1239	-0.620036	-7.21854	-5.62318	-0.272047	63.0638	-1.87728
CYS	0.30702	-0.118113	-1.41891	40.0376	-0.141689	-5.76975	-5.08309	-5.14907	3.72185	-4.84489	2.77886	-0.0376476	8.36139	-0.719961	-2.58734	0.016974
ASP	-100	-65.4793	-39.0902	-62.3526	-37.9781	-64.486	-50.7931	-52.5768	-47.1437	-80.517	-57.3238	-32.4349	-88.6416	-25.2843	-15.8765	-70.7652
GLU	-100	-100	-100	-100	-64.4495	-100	-100	-100	-100	-100	-100	-100	-100	-51.8217	-85.702	-100
PHE	2.29454	11.6071	24.7843	100	95.3145	33.759	83.2208	-14.9923	97.811	-13.8169	29.8321	18.7337	60.6593	2.16659	2.52432	100
GLY	36.7978	7.91126	28.7301	-3.72888	43.1845	-12.4549	2.36974	16.1757	28.1463	25.0068	35.3698	0.788993	12.5324	27.279	6.61839	-35.8854
HIS	12.177	51.2144	0.71981	32.9472	100	25.1085	4.94909	2.83485	16.6443	3.60478	69.6069	100	-1.76109	-0.902168	57.9836	9.61587
ILE	29.9148	56.6071	6.40156	0.224664	5.02477	-10.9377	-13.6515	-26.4589	-8.8222	-13.3278	10.426	60.5602	-0.0473553	-2.67559	100	-24.8189
LYS	29.327	-3.66051	-41.3692	-58.3723	-3.47564	-2.25097	4.39225	-62.4978	31.8413	-36.2662	-0.110687	-2.32726	-6.2709	-11.2321	-0.0683703	-16.6965
LEU	-8.43748	55.4278	-25.0893	50.0288	-8.34804	-25.1358	-44.7279	54.5519	-10.4604	-71.8238	-57.6031	-28.3875	100	1.14963	-13.5039	-35.8382
MET	3.39398	10.4656	-17.751	-18.7035	12.3836	-0.132821	-20.9915	-23.4893	42.7648	-20.0676	0.00852117	-6.47616	-29.2892	-20.9704	0.0269447	-22.9594
ASN	42.6691	3.23613	-0.671389	17.6332	12.5678	-15.9305	-0.63065	-2.68412	0.0163239	4.07227	68.5434	-6.58549	-9.81029	0.15441	21.2491	0.0917072
PRO	-33.2435	-20.6063	-28.4743	-0.0124785	-0.00172618	-21.4467	-36.392	-25.4107	-7.40127	-77.9483	-37.088	-15.0865	-6.81841	-21.1563	-2.16047	-82.9855
GLN	-0.0177743	-14.0044	-22.8606	-22.9911	-24.7543	0.599286	-5.13797	-0.473851	3.86191	-27.7621	62.64	-0.680195	-4.75082	-11.0766	1.86971	-40.8765
ARG	100	100	7.25241	58.3211	18.8256	65.605	100	100	57.8491	-61.4067	-9.21542	100	84.1702	0.0493642	100	80.992
SER	4.41694	20.5526	3.27564	-5.43121	1.12429	90.3996	-0.123562	10.706	31.3261	10.9458	36.2191	0.0789022	-5.56446	-0.175044	48.7964	-41.8691
THR	23.2787	-2.26259	15.0185	-9.88309	0.193766	0.00442318	-34.8816	-11.031	0.437825	-0.789041	-3.82273	-0.938808	-5.00349	-6.37002	-2.68919	-24.3089
VAL	4.94076	0.311939	-0.302718	-0.715152	-1.08585	-1.09088	-49.6814	-26.8069	-35.7356	-50.1625	-42.3088	2.06597	10.0703	31.0493	0.611458	100
TRP	97.5839	1.85735	-18.4567	-1.04136	-0.322842	-9.58293	83.5573	2.63989	100	-14.8694	76.3955	28.3321	-2.30781	-3.81136	17.4988	-2.08413
TYR	6.37211	19.1632	0.314602	100	51.7018	30.2805	100	59.9327	100	-1.8373	-11.8872	2.95456	100	100	31.4136	100
Chi squared values for residue-dinucleotide contacts in all DNA-binding ptoteins
Res	AA	AC	AG	AT	CA	CC	CG	CT	GA	GC	GG	GT	TA	TC	TG	TT
ALA	-7.15272	0	-10.7883	-9.08192	-14.3502	-5.23982	-13.8231	0	-10.5645	-14.6645	-19.6177	0	0	-7.10957	-6.45329	-7.98082
CYS	0	0	0	0	0	0	0	0	-5.66238	0	-5.1336	0	0	0	0	19.3045
ASP	-42.9896	-10.624	0	-64.589	-24.0007	0	-16.4214	-24.2559	-5.23995	-13.8146	-27.9327	-28.6864	-54.1436	-17.2854	-44.3452	-60.3082
GLU	-94.4175	-69.1601	-67.2165	-100	-78.5128	-74.1151	-71.4303	-86.85	-78.1364	-93.2212	-71.651	-66.9198	-100	-60.2993	-95.6791	-100
PHE	-7.01433	0	0	-10.1071	8.15642	0	-5.01859	6.10195	0	0	0	0	9.05764	0	0	15.1949
GLY	25.2552	7.5681	72.4075	13.4188	0	5.92933	32.7073	22.0204	100	25.9387	0	10.1228	31.6025	12.1347	28.4168	0
HIS	0	0	55.882	0	0	0	0	-5.44925	0	-6.28009	95.5804	13.3172	0	0	31.3879	0
ILE	0	0	0	-26.9726	0	-17.163	-8.56317	0	0	-18.2926	-27.0501	-14.5842	-10.3743	-18.9603	0	-19.4364
LYS	-14.8352	0	0	-27.7453	0	-28.7425	0	-22.6626	-9.84367	0	-5.87253	0	0	-8.97948	-16.8631	0
LEU	-21.391	-34.9834	-12.9804	-16.2252	-34.3732	-53.4737	-14.795	-16.3	-26.6725	-29.9309	-6.68309	-20.0082	-22.7857	-32.0547	-27.5387	-13.3085
MET	-8.17342	0	0	0	0	0	-7.77463	-7.42704	-6.49157	0	0	-6.71142	-15.9492	0	0	-18.6148
ASN	5.16282	10.3553	16.1235	21.2213	18.0587	0	0	0	22.4597	0	0	6.15128	0	6.48481	0	-13.075
PRO	-24.9926	-26.3706	-26.1452	-11.6096	-27.1994	-24.852	-21.5928	-18.9032	-9.70685	-23.8716	-40.9079	-37.2495	0	-30.888	-24.3748	-11.7626
GLN	0	0	15.271	0	0	-7.37989	5.49037	0	0	0	-9.97406	0	6.8551	-14.3984	-11.7067	-7.72246
ARG	80.5336	18.3188	100	91.6423	45.012	28.618	100	13.2584	100	73.7655	100	100	100	36.535	100	9.4593
SER	0	12.7501	43.3412	10.3321	0	11.1732	27.7781	8.26175	73.8783	19.2827	13.4359	11.3044	6.85496	10.6684	57.7578	10.2367
THR	-6.92515	6.78596	13.5845	0	0	0	5.79545	21.7968	7.69777	5.02622	0	61.3879	0	0	61.4101	0
VAL	0	-9.66323	-17.5415	-8.79658	-25.0764	-22.9567	-8.8579	-5.29993	-7.80598	-13.6092	-5.63689	0	-20.7195	-7.82629	0	-19.0376
TRP	0	0	0	0	0	17.41	0	93.8091	0	0	0	88.0042	6.67492	0	83.1569	6.14868
TYR	0	12.5367	28.7491	60.3604	17.4498	0	7.30255	29.0396	28.2255	17.8802	0	36.6635	49.5971	0	65.4378	51.9011
Chi squared values for residue-dinucleotide contacts in all mRNA-binding ptoteins
Res	AA	AC	AG	AU	CA	CC	CG	CU	GA	GC	GG	GU	UA	UC	UG	UU
ALA	-6.30959	1.22959	-1.71872	-7.35248	-4.6168	-2.36328	-1.1257	-2.18027	-1.09991	-3.79645	-1.36626	-2.30023	-0.000571745	-0.728025	-3.48324	-10
CYS	-0.485656	-0.710408	-0.0190907	10	-0.361453	-0.219449	-0.219012	-0.0842068	-0.340733	-0.106078	-0.0900025	-0.205446	10	-0.0503536	-0.220906	2.89502
ASP	-10	-10	-3.80065	-10	-10	0.0218546	-6.59078	-10	-0.635646	-5.59608	-7.00183	-5.36871	-10	2.91363	-8.45597	-9.76247
GLU	-10	-10	-4.30156	-10	-10	-8.29046	-9.55086	-10	-3.8574	-10	-8.98486	-5.37215	-10	-0.311525	-8.63231	-10
PHE	10	10	7.5318	10	10	-2.68291	-2.09081	-1.90993	1.94557	-3.2661	-2.45971	3.38026	10	-0.903262	0.104677	10
GLY	10	-8.25659	6.4068	-10	-5.67403	-2.95132	-2.78361	10	10	-3.58298	-2.8687	-2.75264	6.75315	-0.81289	0.337702	-10
HIS	-5.39834	-1.42998	-0.31346	0.0252239	10	-0.434561	-0.765179	-0.406395	3.84151	-0.717654	-0.634542	-2.01628	-7.35861	-0.181988	-0.0454665	2.42142
ILE	10	10	-0.742814	-10	-5.08119	-2.23837	2.2423	-3.91775	-1.48291	-1.63545	-1.35389	10	3.36623	0.488918	10	-10
LYS	-2.72654	-10	-3.90183	-10	-10	-10	-4.93049	-10	10	-6.80268	-2.82062	-0.128774	10	-4.73577	-0.412933	10
LEU	10	10	10	-5.68421	-3.88416	-2.83852	-3.09173	10	1.32775	0.00123606	-2.6226	0.00673234	10	-1.89783	0.724159	-10
MET	10	-3.05179	-1.35544	-10	10	-2.88988	-2.13035	-10	-3.59788	-2.8237	-2.19921	-1.76367	-10	-0.527943	-2.75783	-2.5158
ASN	10	-4.72866	-1.33168	-6.22345	-9.03291	-6.06204	-3.65874	0.617911	10	-6.9867	-5.45572	10	-8.06492	-1.2474	10	0.210815
PRO	-10	-10	6.05196	-10	-9.66411	-1.49	-1.35122	8.57104	6.11493	-1.40634	-1.13533	-1.90074	-6.1459	-0.734025	-2.30554	-10
GLN	-3.9373	-10	-0.744603	0.00468713	-8.85091	-2.39691	-5.22494	-10	5.86287	-1.05568	-0.217668	-1.00921	-2.36395	-1.52374	9.84178	10
ARG	10	10	0.0507188	3.26474	-0.780256	-2.44838	-4.87678	-10	4.21561	0.174952	-2.10643	1.46894	10	-1.80695	2.26802	10
SER	10	10	10	-10	-4.83547	9.30991	-0.483387	-2.44538	10	-3.03982	-0.10647	0.0407498	-10	-1.55632	2.42341	-10
THR	-10	-10	-1.63313	-10	-10	-2.41333	-2.39897	-2.51144	-0.511331	-2.45264	-2.15481	-2.1241	-10	-0.0121383	-0.140611	-10
VAL	10	2.26957	0.0959407	-9.85413	-1.80579	-4.88554	-4.50828	-10	1.3078	-7.99596	-6.06066	10	10	-1.08162	10	0.0100272
TRP	-0.474181	5.58356	-0.0402705	-0.0492739	-0.313557	7.82234	-0.470771	-0.0415829	0.242116	-0.238715	-0.212277	-0.119638	-0.0187283	-0.0743408	-0.121126	-0.0452261
TYR	2.28482	-0.0297987	3.76525	10	1.37478	-1.61557	-1.70066	-1.18109	4.97501	10	-1.16145	10	0.62835	0.000274555	10	10
Chi squared values for residue-dinucleotide contacts in all rRNA-binding ptoteins
Res	AA	AC	AG	AU	CA	CC	CG	CU	GA	GC	GG	GU	UA	UC	UG	UU
ALA	-3.09191	-3.32489	-1.32733	-0.224453	0.482615	-10	-10	-10	-10	-1.43561	-5.32698	-0.14838	-0.027743	-5.29079	-3.46975	-10
CYS	-0.222566	-1.849	-0.50676	-0.00058134	-1.40802	-2.36117	-2.35042	-1.4391	0.364121	-0.617139	-0.0595739	-0.305839	0.0289897	0.576661	-1.72252	-3.68081
ASP	-10	-10	-10	-10	-10	-10	-10	-10	-10	-10	-10	-10	-10	-10	-8.54871	-10
GLU	-10	-10	-10	-10	-10	-10	-10	-10	-10	-10	-10	-10	-10	-10	-10	-10
PHE	0.417682	-1.56871	-1.74902	10	10	-7.1364	-0.0413513	-7.59364	0.0169666	-0.0551996	-4.66219	-1.22302	10	-3.65867	0.0254015	10
GLY	10	3.18552	10	0.602271	10	0.255455	10	1.56866	10	10	10	10	-0.0230014	10	10	-10
HIS	10	10	5.78668	10	10	10	1.50776	10	0.603479	1.8233	10	10	1.80975	-1.33888	10	-0.0377002
ILE	-4.57412	-0.637949	-1.58372	5.20668	-7.50917	-0.581479	-10	-5.2897	-0.606311	-0.502569	6.98415	-5.23881	-10	-3.41302	10	-9.50544
LYS	6.71818	-0.00494033	-2.72993	-10	1.37719	4.21794	10	-10	0.106974	3.78319	0.0637528	8.09295	-0.12159	-2.11912	4.62763	-10
LEU	-0.0342145	0.933926	-9.52891	10	-1.49893	-4.6236	-10	-6.62009	-8.9862	-10	-10	-10	10	-4.66098	-10	-7.41059
MET	1.08418	0.694451	-3.97883	-4.49459	3.59018	10	-1.25439	-0.396557	-6.15144	-2.03221	0.350163	0.406198	-0.215958	-7.01628	1.4932	-10
ASN	-0.0689252	2.67207	0.175977	10	10	2.19286	-0.579066	-0.00642678	0.306137	2.96192	2.60147	-0.621574	-0.178069	6.49368	3.73575	1.67285
PRO	-4.41581	-2.02336	-10	4.18166	-4.77847	-1.30895	-10	-10	-5.43247	-10	-5.82181	-0.561363	-2.52059	-10	-0.0818348	-10
GLN	-2.70429	0.0298014	-2.64454	-10	-1.47806	0.00883276	-2.72724	0.0130603	-10	-10	10	10	7.19305	-10	4.45353	-10
ARG	10	10	10	10	10	10	10	0.87671	7.89121	4.35525	-1.03827	10	10	5.66107	10	10
SER	10	10	7.49668	7.35986e-05	6.192	10	10	10	10	10	10	10	-0.0120828	8.331	10	-10
THR	2.92823	10	-0.561327	0.843894	10	10	-0.77913	-7.73844	0.471851	0.284985	0.162181	-0.0429017	1.39538	-0.105238	0.48848	-1.11268
VAL	-3.19337	-2.98688	-3.88183	0.21545	-0.493895	-6.64015	-10	-6.66924	-10	-10	-10	-10	9.47295	-10	-10	10
TRP	10	2.65639	-2.93032	-2.71575	1.66039	-0.000237635	1.18937	-0.230043	1.90161	-0.774693	10	10	-0.000226254	3.04115	5.58404	-0.530737
TYR	8.20446	10	1.43096	10	10	0.852197	-0.00711797	-1.14904	10	-6.62577	-6.66737	2.07836	10	-0.240788	8.84693	10
Chi squared values for residue-dinucleotide contacts in all tRNA-binding ptoteins
Res	AA	AC	AG	AU	CA	CC	CG	CU	GA	GC	GG	GU	UA	UC	UG	UU
ALA	-3.34	0.00316167	-0.382695	-3.88762	1.98343	-2.47172	-2.81455	-1.67051	-7.96498	-7.84896	-4.35119	0.334183	1.45328	0.00831382	0.12613	-0.26126
CYS	-0.268859	10	0.37924	-0.188649	4.47438	-0.605907	-0.694966	-0.315686	-0.373748	-0.762322	-0.672591	10	10	-0.439082	-0.160059	-0.153017
ASP	-6.91334	-0.458871	6.85453	-2.36968	-0.0975686	-4.41805	-0.938394	0.0439799	2.55502	-1.46706	-2.94285	6.50673	-2.24457	-0.750405	2.66921	-0.0543904
GLU	-10	-6.46168	-10	-10	0.02344	-10	-10	-9.19901	-10	-10	-10	-10	-1.1295	-10	-4.30051	-10
PHE	-0.301211	2.6355	3.17798	9.79495	10	1.10493	-8.00373	-0.020155	0.733769	-6.66589	-1.53146	10	-2.46526	10	10	10
GLY	-0.189714	-0.0534056	1.42411	-3.56454	10	10	4.73772	4.51862	-4.07969	3.29148	-0.0115852	0.603978	3.5812	-1.13869	-1.55423	-3.6938
HIS	-0.0195813	-0.35567	-0.992965	10	0.0714523	1.18578	-5.42941	-3.20973	2.25392	-0.129278	-2.97182	3.33832	7.16512	-2.78164	1.35199	0.415246
ILE	-1.31098	-2.83418	-0.212391	-2.1657	8.90222	-0.0935327	-0.99433	-2.79805	-4.14751	-2.90076	-8.29467	-0.223152	-2.25648	-0.815491	-1.16042	-0.671367
LYS	-3.79712	-0.821485	-10	-1.71325	0.970998	-2.59604	-9.95179	-2.89421	-10	-6.36835	-9.4613	-2.79578	-2.69477	-0.203411	-1.66133	-10
LEU	-2.34499	-1.11793	-3.44308	-2.83909	-1.654	-3.76546	-10	9.94623	-0.899383	-10	-10	-2.68983	1.53047	0.0810074	1.1193	-3.24868
MET	0.192352	0.135208	-0.873463	-1.5376	10	1.22033	-0.295872	-2.22358	4.58788	-0.00193353	-1.92693	-0.302472	-0.448844	-3.85141	3.61029	-1.79182
ASN	-0.46119	10	2.49863	10	10	1.94415	10	3.69889	0.674229	4.98898	3.18453	-0.0208063	-0.0898408	10	-5.30931	10
PRO	-0.386373	-0.1282	-1.10959	-4.68027	-5.46429	-6.36669	-10	0.930855	-3.25724	-10	-9.98318	-0.0144377	4.44241	-3.09928	-0.839915	6.47449e-05
GLN	0.0101638	-5.94868	-3.70466	-2.49349	-2.88428	4.38141	6.0534	10	1.92478	0.0604429	3.34745	0.173236	-0.628145	10	2.40858	10
ARG	10	3.14569	-1.7976	-0.431258	10	10	3.21448	10	6.3878	-0.519729	0.00939887	-3.88462	2.6294	10	-0.00956906	-0.184904
SER	-2.50523	1.60106	10	-0.00741678	-0.0294118	9.62341	-4.33361	10	-0.00025561	0.0544636	-0.0145468	-2.96394	10	0.39034	-4.7032	2.28985
THR	-0.042136	-1.72272	-0.95806	-3.6066	10	1.57292	0.000113171	4.42562	-1.38724	-4.21125	-1.28754	3.71019	10	3.58983	-1.62358	10
VAL	-4.63644	-0.0202354	-7.93872	-3.06596	-1.22399	-2.08518	-2.55052	-0.603342	-4.51393	-6.47119	-9.49492	-5.60564	-0.485685	-1.89028	-2.28258	-0.541509
TRP	-1.6685	3.80439	-3.09271	-0.963674	4.87348	-1.26486	10	10	3.77209	-0.227348	-4.95522	10	10	0.00552222	10	0.812016
TYR	3.19347	2.94433	-1.03604	-1.08708	10	-1.89585	4.28562	10	10	-0.000941446	-5.91832	-6.85786	10	0.00255565	10	10
Chi squared values for residue-dinucleotide contacts in all viral RNA-binding ptoteins
Res	AA	AC	AG	AU	CA	CC	CG	CU	GA	GC	GG	GU	UA	UC	UG	UU
ALA	-10	8.42279	-2.43829	-2.49735	-5.29174	10	-0.352437	7.63348	2.45638	-2.12573	-1.86404	-10	-10	-10	10	10
CYS	-0.44973	-0.19519	-2.25896	-0.150215	-0.0399653	-1.98535	-1.40476	-3.03814	4.72194	-3.33763	10	-1.59667	-1.48403	-1.56379	-0.0668436	-0.42292
ASP	-10	-7.87562	-10	-1.58446	-7.50863	-7.44502	-9.13643	-10	-10	-10	-10	-3.51498	-4.24153	-2.23164	-9.09586	-5.4578
GLU	-10	-10	-10	10	-5.95984	-10	-10	-10	-10	-10	-10	-6.81745	-10	-10	-9.37015	-10
PHE	-4.66687	-2.73557	10	-1.34986	-0.326579	-3.4825	10	-5.21782	10	-6.04642	10	-2.7426	-5.78924	-2.68328	-0.20538	-4.87039
GLY	-10	10	10	-10	0.00782529	-10	-10	8.73633	3.20969	0.000550069	10	-10	10	6.98289	-1.13896	-10
HIS	10	10	-5.7918	-0.14172	10	-1.08658	-4.19145	-3.27591	-4.32525	-8.43494	-2.14576	-0.884137	-1.76724	-0.863199	-1.58688	-0.399423
ILE	0.115773	10	10	-4.43436	10	-8.63231	-0.352627	-9.16704	-9.45293	-5.04111	10	10	10	-8.62366	10	-9.35319
LYS	10	-0.00998045	-9.69144	-5.23478	-10	-10	-10	-10	0.603234	-10	10	-10	-10	-10	-10	-10
LEU	-10	-4.94367	-10	-1.39285	-4.0941	-10	-4.57973	-9.28312	-2.1489	-10	-10	-1.64361	-1.76613	-1.5703	-8.39954	-4.79777
MET	-2.86491	10	-9.67936	-0.698343	-0.25788	-3.88035	-2.71504	-5.92232	10	-7.35884	10	-3.15071	-2.87289	-3.08192	-0.218186	-0.207346
ASN	-10	-0.492742	-0.277023	-3.28182	-0.578536	-10	1.07434	-3.31801	-10	10	10	-5.64433	-0.34832	-3.05938	10	-10
PRO	-4.79516	-4.89037	-4.69421	10	10	-10	-10	-10	-10	-10	-10	-9.1908	3.38541	-0.0410568	-1.39267	-3.78608
GLN	10	-6.88539	-9.54146	-2.04944	-7.1895	10	-8.46673	0.367142	10	-10	10	-10	-10	-7.8149	2.59722	-7.46797
ARG	8.91894	10	-10	10	-1.63594	-4.88377	10	10	8.40089	-10	-10	10	10	-10	10	10
SER	-10	-3.884	-6.67245	-4.39592	-9.61258	10	-10	0.00672144	-10	0.575382	10	-0.330314	-2.9017	-8.90938	10	1.81194
THR	-5.00995	-5.4751	1.32033	-8.77261	-10	-2.27394	-10	0.409256	-10	10	-1.50848	-10	-2.32963	-7.66667	-10	-10
VAL	-2.50607	-0.828477	3.4794	-4.10534	-0.673074	-10	1.49441	-7.06701	-9.40265	-10	0.675904	-0.50318	-2.32279	0.550037	-6.25079	10
TRP	10	10	-10	10	-3.10479	-9.092	-4.30084	-7.21131	10	-10	10	-3.55194	-3.46986	-0.471965	-5.53097	-3.1105
TYR	-0.408008	-1.98626	-4.29073	-1.34439	-1.17303	-6.20752	-0.901629	10	10	-4.47746	-5.23585	-1.74405	1.12071	10	-2.53782	-0.806677
