# Supplementary material for: Prediction of dinucleotide-specific RNA-binding sites in proteins
Source: BMC Bioinformatics. 2011 Nov 30;12(Suppl 13):S5. doi: 10.1186/1471-2105-12-S13-S5 (PMC3278845; doi:10.1186/1471-2105-12-S13-S5)
Supplement: Additional file 2 — Expected and observed contacts and chi- squared statistics. Detailed values of expected and observed of contacts and chi- squared statistics (Table S2). [file 1471-2105-12-S13-S5-S2.zip]

Archive with 6 entries (6 files):
- list.mrna
- list.pdna
- list.prna
- list.rrna
- list.trna
- list.vrna
