# Supplementary material for: Prediction of dinucleotide-specific RNA-binding sites in proteins
Source: BMC Bioinformatics. 2011 Nov 30;12(Suppl 13):S5. doi: 10.1186/1471-2105-12-S13-S5 (PMC3278845; doi:10.1186/1471-2105-12-S13-S5)
Supplement: Additional file 2 — Expected and observed contacts and chi- squared statistics. Detailed values of expected and observed of contacts and chi- squared statistics (Table S2). [file 1471-2105-12-S13-S5-S2.zip › list.pdna]

1a35A
1akhB
1am9B
1au7B
1b3tA
1b8iB
1bdtC
1bl0A
1cktA
1crxB
1cw0A
1d02B
1d3uB
1dc1A
1dfmB
1dizA
1dnkA
1emjA
1eqzG
1ewqA
1eyuB
1f2iG
1f4kB
1f6oA
1fiuD
1fjxA
1gd2G
1gxpB
1h89C
1h8aA
1hcrA
1hlvA
1hwtH
1iawB
1ig7A
1ignA
1ihfA
1ippA
1j1vA
1j3eA
1j59A
1je8B
1jeyA
1jeyB
1jj4A
1k61B
1k78I
1k79D
1k82D
1ku7A
1kx5C
1kx5D
1kx5E
1kx5F
1l3lB
1lliB
1llmD
1lq1D
1m5rB
1m5xB
1mjqG
1mnmB
1mnmC
1mowD
1murA
1n56B
1n6jB
1nfkB
1nlwB
1nlwD
1oe5A
1orpA
1oupA
1ozjA
1p47A
1pueF
1pufA
1pufB
1qaiB
1qbjB
1qn7B
1qrvA
1qssA
1qumA
1r7mB
1rh6B
1rm1C
1rrjA
1rrqA
1rxwA
1sa3B
1sfuB
1skrA
1stxA
1t2tA
1tc3C
1tezB
1trrG
1u8bA
1ubdC
1uutB
1v15D
1w0uA
1wbdA
1wd1A
1wteA
1xbrB
1xhvB
1ya6A
1yqmA
1yrnA
1zetA
1zmeD
1zs4C
2a07J
2a66A
2ahiA
2aoqA
2aq4A
2b9sB
2bcqA
2bnwA
2c6yA
2cv5A
2cv5C
2cv5D
2d5vB
2dp6A
2dtuC
2eviA
2ex5A
2ezvA
2fccB
2fkcB
2g1pA
2ge5A
2h27D
2h7hB
2heoD
2i06A
2i13B
2i3pB
2iieA
2irfJ
2is6B
2iszB
2jg3D
2nllB
2ntcB
2o4aA
2oaaA
2ofiA
2owoA
2p0jB
2pi4A
2q10A
3bamA
4bdpA
6paxA
