# Supplementary material for: Prediction of dinucleotide-specific RNA-binding sites in proteins
Source: BMC Bioinformatics. 2011 Nov 30;12(Suppl 13):S5. doi: 10.1186/1471-2105-12-S13-S5 (PMC3278845; doi:10.1186/1471-2105-12-S13-S5)
Supplement: Additional file 2 — Expected and observed contacts and chi- squared statistics. Detailed values of expected and observed of contacts and chi- squared statistics (Table S2). [file 1471-2105-12-S13-S5-S2.zip › list.rrna]

1feuD
1d6kA
1jbrA
1mjiA
1un6B
1un6D
1g1xH
1mzpA
1hc8A
1i6uA
1fjgC
1fjgD
1fjgF
1fjgG
1fjgH
1fjgI
1fjgJ
1fjgM
1fjgN
1fjgO
1fjgQ
1fjgR
1fjgT
1fjgV
1hnwP
1hr0W
1ibmS
1jj21
1jj22
1jj2A
1jj2B
1jj2C
1jj2D
1jj2E
1jj2G
1jj2I
1jj2J
1jj2K
1jj2L
1jj2M
1jj2N
1jj2O
1jj2P
1jj2Q
1jj2R
1jj2S
1jj2T
1jj2U
1jj2V
1jj2W
1jj2X
1jj2Y
1jj2Z
1s72H
1j5aK
1j5aL
1j5aM
1sm11
1sm14
1sm1P
1nkw2
1nkw3
1nkwA
1nkwB
1nkwE
1nkwG
1nkwH
1nkwI
1nkwJ
1nkwK
1nkwL
1nkwO
1nkwR
1nkwS
1nkwX
1nkwY
1nwxM
1fkaD
1fnxH
1i94B
1i94E
1i94K
1i94L
1i94M
1i94R
