# Supplementary material for: Prediction of dinucleotide-specific RNA-binding sites in proteins
Source: BMC Bioinformatics. 2011 Nov 30;12(Suppl 13):S5. doi: 10.1186/1471-2105-12-S13-S5 (PMC3278845; doi:10.1186/1471-2105-12-S13-S5)
Supplement: Additional file 2 — Expected and observed contacts and chi- squared statistics. Detailed values of expected and observed of contacts and chi- squared statistics (Table S2). [file 1471-2105-12-S13-S5-S2.zip › list.trna]

1b23P
1eiyA
1eiyB
1euyA
1gaxA
1h3eA
1h4sA
1k8wA
1c0aA
1f7uA
1ffyA
1g59A
1j1uA
1serA
1serB
2fmtA
1asyA
1j2bA
1q2rA
1qf6A
