# Supplementary material for: Prediction of dinucleotide-specific RNA-binding sites in proteins
Source: BMC Bioinformatics. 2011 Nov 30;12(Suppl 13):S5. doi: 10.1186/1471-2105-12-S13-S5 (PMC3278845; doi:10.1186/1471-2105-12-S13-S5)
Supplement: Additional file 2 — Expected and observed contacts and chi- squared statistics. Detailed values of expected and observed of contacts and chi- squared statistics (Table S2). [file 1471-2105-12-S13-S5-S2.zip › list.vrna]

1a1tA
1a34A
1a4tB
1bmv2
1cwpC
1f8vA
1hjiB
1hysA
1n1hA
1qfqB
1aq3A
1nybA
1bivB
1etfB
1mnbA
1g70B
1i9fB
